# Supplementary material for: Insights into Muscle Contraction Derived from the Effects of Small-Molecular Actomyosin-Modulating Compounds
Source: Int J Mol Sci. 2022 Oct 11;23(20):12084. doi: 10.3390/ijms232012084 (PMC9603234; doi:10.3390/ijms232012084)
Supplement: Supplementary file 1 [file ijms-23-12084-s001.zip]

Archive with 1 entries (1 files):
- ijms-1925306-supplementary.pdf
